# Supplementary material for: Harnessing Radiation Biology to Augment Immunotherapy for Glioblastoma
Source: Front Oncol. 2019 Feb 22;8:656. doi: 10.3389/fonc.2018.00656 (PMC6395389; doi:10.3389/fonc.2018.00656)
Supplement: Supplementary file 1 [file Table_1.XLSX]

## Sheet: SearchResults
Table 1: Clinical studies testing immunotherapy for GBM
NCT Number	Title	Trial Acronym	Status	Interventions	Outcome Measures	Sponsor/Collaborators	Phases	Start Date	Primary Completion Date	Locations
NCT00576641	Immunotherapy for Patients With Brain Stem Glioma and Glioblastoma		Completed	Biological: autologous dendritic cells	Evaluate safety/toxicity of Dendritic cell vaccine, Monitor survival and time to progression and monitor the cellular immune responses.	Cedars-Sinai Medical Center	Phase 1	2007-05-01	2010-01-01	USA
NCT02017249	Efficacy Study of Oral Arginine to Improve Immune Function in Glioblastoma Multiforme	ArginineGBM	Completed	Drug: arginine in powder form	Change in GBM patients immune function through arginine supplementation|Change in control group immune function through arginine supplementation	Inova Health Care Services	Phase 1	2014-03-01	2015-09-01	USA
NCT02049489	A Study of ICT-121 Dendritic Cell Vaccine in Recurrent Glioblastoma		Completed	Biological: ICT-121 DC vaccine	Safety and tolerability of an autologous ICT-121 DC vaccine|Response rate and immune response to autologous ICT-121 DC vaccine	ImmunoCellular Therapeutics, Ltd.	Phase 1	2013-12-01	2017-03-01	USA
NCT02718443	VXM01 Phase I Pilot Study in Patients With Operable Recurrence of a Glioblastoma		Recruiting	Drug: VXM01	Safety and tolerability taking into account treatment-limiting toxicities (TLTs)|Immune Response by Enzyme Linked Immuno Spot (ELISpot)|Serum biomarker Response by Enzyme Linked Immuno Sorbent Assay (ELISA)|Vascular normalization index (VNI) including tumor perfusion acc. to Sorensen 2009|Tumor immune cell infiltration by tumor tissue immunohistochemistry|Tumor response or progression on MRI acc.…	Vaximm GmbH	Phase 1	2016-05-01	2017-08-01	Germany
NCT00576537	Tumor Lysate Pulsed Dendritic Cell Immunotherapy for Patients With Brain Tumors		Completed	Biological: Dendritic Cell Immunotherapy|Biological: Dendritic Cell Vaccine	Evaluate the safety/toxicity of subcutaneous injections of autologous dendritic cells	Cedars-Sinai Medical Center	Phase 2	2001-03-01	2011-10-01	USA
NCT01280552	A Study of ICT-107 Immunotherapy in Glioblastoma Multiforme (GBM)		Completed	Biological: ICT-107|Biological: Placebo DC	Overall Survival (OS)|Overall Survival in HLA-A2 Patients|PFS|Progression Free Survival in HLA- A2 Patients	ImmunoCellular Therapeutics, Ltd.	Phase 2	2011-01-01	2013-12-01	USA
NCT00643097	Vaccine Therapy in Treating Patients With Newly Diagnosed Glioblastoma Multiforme	ACTIVATe	Completed	Biological: PEP-3 vaccine|Biological: sargramostim|Drug: Temozolomide	Humoral and Cellular Immune Response|Clinical Efficacy of Vaccination, in Terms of Progression-free Survival (PFS)|Response to Vaccination|Toxicity to PEP-3 Vaccine Immunization	John Sampson|National Institute of Neurological Disorders and Stroke (NINDS)|Duke University	Phase 2	2007-09-01	2012-01-01	USA
NCT01403285	Peptide-based Glioma Vaccine IMA950 in Patients With Glioblastoma		Terminated	Drug: Cyclophosphamide|Biological: IMA950 plus GM-CSF|Biological: IMA950|Drug: Imiquimod	Safety and tolerability of IMA950 administered with granulocyte macrophage colony stimulating factor (GM-CSF) and topical imiquimod together following a single low-dose application of cyclophosphamide.|Immunogenicity of IMA950|Immune status parameters|Biomarker assessment and correlation to clinical and immunological response|Clinical anti-tumor activity (response rate, 6-month progression-free s…	immatics Biotechnologies GmbH|National Cancer Institute (NCI)	Phase 1	2011-08-01	2014-04-01	USA
NCT00626483	Basiliximab in Treating Patients With Newly Diagnosed Glioblastoma Multiforme Undergoing Targeted Immunotherapy and Temozolomide-Caused Lymphopenia	REGULATe	Active, not recruiting	Biological: RNA-loaded dendritic cell vaccine|Drug: basiliximab	Functional capacity of CD4+,CD25+, CD127- T-regulatory cells|Safety	Gary Archer Ph.D.|National Cancer Institute (NCI)|Duke University	Phase 1	2007-03-01	2019-05-01	USA
NCT02122822	Research for Immunotherapy of Glioblastoma With Autologous Heat Shock Protein gp96		Completed	Biological: gp96	blood count|blood chemistries|electrocardiogram|progression-free survival rate of six month|tumor control rate|progress free survive|overall survive|quality of life|changes in antigen specific T cells	Cure&Sure Biotech Co., LTD|Beijing Tiantan Hospital	Phase 1	2013-07-01	2015-07-01	China
NCT00890032	Vaccine Therapy in Treating Patients Undergoing Surgery for Recurrent Glioblastoma Multiforme		Completed	Biological: BTSC mRNA-loaded DCs	Feasibility and safety|Humoral and cellular immune responses	John Sampson|National Cancer Institute (NCI)|Duke University	Phase 1	2009-09-01	2014-10-01	USA
NCT00331526	Cellular Adoptive Immunotherapy in Treating Patients With Glioblastoma Multiforme		Completed	Biological: aldesleukin|Biological: therapeutic autologous lymphocytes|Procedure: adjuvant therapy|Procedure: conventional surgery	Side effects and toxicity|Progression-free survival and overall survival	Hoag Memorial Hospital Presbyterian	Phase 2	1999-02-01	2008-12-01	USA
NCT00639639	Vaccine Therapy in Treating Patients With Newly Diagnosed Glioblastoma Multiforme	ATTAC	Active, not recruiting	Biological: tetanus toxoid|Biological: therapeutic autologous dendritic cells|Biological: therapeutic autologous lymphocytes	Feasibility and safety of vaccination with cytomegalovirus pp65-LAMP mRNA-loaded dendritic cells (DCs) with or without autologous lymphocyte transfer|Humoral and cellular immune responses|Time to progression|Differential ability of indium In-111-labeled DCs to track to the inguinal lymph nodes under different skin preparative conditions|Differential ability of indium In-111-labeled DCs to track t…	Gary Archer Ph.D.|National Cancer Institute (NCI)|Duke University	Phase 1	2006-01-01	2019-06-01	USA
NCT01082926	Phase I Study of Cellular Immunotherapy for Recurrent/Refractory Malignant Glioma Using Intratumoral Infusions of GRm13Z40-2, An Allogeneic CD8+ Cytolitic T-Cell Line Genetically Modified to Express the IL 13-Zetakine and HyTK and to be Resistant to Glucocorticoids, in Combination With Interleukin-2		Completed	Biological: therapeutic allogeneic lymphocytes|Biological: aldesleukin|Other: laboratory biomarker analysis|Procedure: positron emission tomography	Safety of GRm13Z40-2 CTL CNS loco-regional cellular immunotherapy|Safety of convection enhanced delivery (CED) of recombinant human Interleukin-2 (rhuIL-2) used in conjunction with GRm13Z40-2 CTL adoptive transfer|Toxicity as assessed by NCI CTCAE version 4.0|Ability of 9-(4-fluoro-3-hydroxy-methyl-butyl) guanine (18FHBG) positron emission tomography PET to image GRm13Z40-2 CTLs|Impact of concurr…	City of Hope Medical Center	Phase 1	2010-05-01	2013-09-01	USA
NCT02208362	Genetically Modified T-cells in Treating Patients With Recurrent or Refractory Malignant Glioma		Recruiting	Biological: IL13RÎ±2-specific, hinge-optimized, 41BB-costimulatory CAR/truncated CD19-expressing Autologous T lymphocytes|Other: laboratory biomarker analysis|Other: quality-of-life assessment|Procedure: Magnetic Resonance Imaging|Procedure: Magnetic Resonance Spectroscopic Imaging|Biological: Vaccine Therapy|Other: Laboratory Biomarker Analysis|Other: Quality of Life Assessment	Incidence of grade 3 toxicity, graded using the National Cancer Institute (NCI) Common Toxicity Criteria for Adverse Events (CTCAE) version 4.0, the revised cytokine release syndrome grading system as well as the modified neurological grading system|Incidence of DLT, graded using NCI CTCAE version 4.0|Incidence of toxicities, graded using NCI CTCAE version 4.0 as well as the modified neurological…	City of Hope Medical Center|National Cancer Institute (NCI)|Gateway for Cancer Research|Mustang Bio, Inc.	Phase 1	2015-05-18	2020-05-01	USA
NCT02937844	Pilot Study of Autologous Chimeric Switch Receptor Modified T Cells in Recurrent Glioblastoma Multiforme		Recruiting	Biological: Anti-PD-L1 CSR T cells|Drug: Cyclophosphamide|Drug: Fludarabine	Number of Adverse Events related to CSR T cell infusion|Treatment Responses Rate|Overall Survival Rate|Progression-free Survival Rate	Beijing Sanbo Brain Hospital|Marino Biotechnology Co., Ltd.	Phase 1	2016-07-01	2018-07-01	China
NCT00003185	Biological Therapy in Treating Patients With Glioblastoma Multiforme		Completed	Biological: autologous tumor cell vaccine|Biological: sargramostim|Biological: tumor-draining lymph node lymphocyte therapy|Drug: cyclophosphamide|Procedure: conventional surgery	Determine the time to progression in patients with glioblastoma multiforme or anaplastic astrocytoma (primary presentation) treated with surgical resection, radiotherapy, and T cell immunotherapy as initial therapy. II|Determine the toxic effects of this therapy in these patients.	The Cleveland Clinic|National Cancer Institute (NCI)	Phase 2	1997-08-01	null	USA
NCT01171469	Vaccination With Dendritic Cells Loaded With Brain Tumor Stem Cells for Progressive Malignant Brain Tumor		Completed	Biological: Dendritic Cells|Drug: Imiquimod	Maximum Tolerated Dose|Time to Tumor Progression	Masonic Cancer Center, University of Minnesota	Phase 1	2010-09-01	2012-05-01	USA
NCT03389230	Memory-Enriched T Cells in Treating Patients With Recurrent or Refractory Grade III-IV Glioma		Recruiting	Procedure: Leukapheresis|Biological: HER2(EQ)BBÎ¶/CD19t+ Tcm|Other: Laboratory Biomarker Analysis	Grade 3 adverse events|Dose limiting toxicities (DLT)|Incidence of adverse events|Chimeric antigen receptor (CAR) T cells detected in tumor cyst fluid, peripheral blood, and cerebrospinal fluid (CSF)|Tumor cyst fluid, peripheral blood, and cerebrospinal fluid (CSF) cytokine levels|Progression free survival|Disease response by Response Assessment in Neuro-Oncology Criteria (RANO) criteria|Chimeric…	City of Hope Medical Center|Mustang Bio, Inc.	Phase 1	2018-08-14	2021-08-01	USA
NCT03018288	Radiation Therapy Plus Temozolomide and Pembrolizumab With and Without HSPPC-96 in Newly Diagnosed Glioblastoma (GBM)		Recruiting	Drug: Pembrolizumab|Biological: HSPPC-96|Drug: Temozolomide|Other: Placebo	To determine whether the one-year overall survival (OS) is improved in newly diagnosed MGMT unmethylated GBM patients treated with RT + TMZ + Pembrolizumab followed by Pembrolizumab + TMZ +/- HSPPC-96 x 6 cycles (1 cycle is 9 weeks) months.	National Cancer Institute (NCI)|National Institutes of Health Clinical Center (CC)	Phase 2	2017-01-11	2021-01-09	USA
NCT01144247	Cellular Immunotherapy Study for Brain Cancer	alloCTL	Completed	Drug: alloreactive CTL	Number of patients with adverse events as a measure of safety and tolerability|Maximum tolerated dose	Jonsson Comprehensive Cancer Center|National Institutes of Health (NIH)|National Cancer Institute (NCI)	Phase 1	2010-07-01	2015-07-01	USA
NCT01920191	Phase I/II Trial of IMA950 Multi-peptide Vaccine Plus Poly-ICLC in Glioblastoma		Completed	Biological: IMA 950|Biological: Poly ICLC|Other: Immunomonitoring	Tolerability and safety of IMA950 adjuvanted with Poly-ICLC when given together with temozolomide, using CTCAE V 4.0|6, 9 month progression free survival (PFS) using gadolinium enhanced MRI and clinical assessment according to revised RANO criteria|Overall survival (OS)|Immunologic endpoints	University Hospital, Geneva|immatics Biotechnologies GmbH|Oncovir, Inc.	Phase 1| Phase 2	2013-08-01	2016-03-01	Switzerland
NCT00693095	Evaluation of Recovery From Drug-Induced Lymphopenia Using Cytomegalovirus-specific T-cell Adoptive Transfer	ERaDICATe	Completed	Biological: CMV-ALT + CMV-DCs|Biological: CMV-ALT + Saline	To evaluate if vaccinating adult patients with newly-diagnosed GBMs using CMV-DCs during recovery from therapeutic TMZ-induced lymphopenia with ALT in patients that are seropositive for CMV enhances the T-cell response.|To evaluate the safety of ALT with CMV pp65-activated T-cells in adult patients with newly-diagnosed GBMs during recovery from therapeutic TMZ-induced lymphopenia.	John Sampson|Duke University	Phase 1	2008-09-01	2013-12-01	USA
NCT00626015	Chemotherapy, Radiation Therapy, and Vaccine Therapy With Basiliximab in Treating Patients With Glioblastoma Multiforme That Has Been Removed by Surgery	ZAP IT	Completed	Biological: PEP-3-KLH conjugate vaccine|Biological: daclizumab|Drug: temozolomide|Other: placebo|Biological: PEP-3-KLH	Functional suppressive capacity of CD4+CD25+CD127- T-regulatory cells|Comparison of proliferative T-cell response to phytohemagglutinin (PHA) among treatment groups (with versus without daclizumab/basiliximab)	John Sampson|National Cancer Institute (NCI)|Duke University	Phase 1	2007-03-01	2013-02-01	USA
NCT03047473	Avelumab in Patients With Newly Diagnosed Glioblastoma Multiforme	SEJ	Recruiting	Biological: avelumab	Safety and tolerability according to emergent adverse event leading to avelumab interruption or termination|iRANO criteria	Clinique Neuro-Outaouais	Phase 2	2017-03-10	2019-09-01	Canada
NCT03347097	PD1-PIK Cell Therapy for Patients With Glioblastoma Multiforme		Recruiting	Drug: pd-1-pik	Number of Adverse Events related to pd-1-pik cell infusion|Treatment Responses Rate|Overall Survival Rate|Progression-free Survival Rate	Huashan Hospital|Shanghai Cell Therapy Research Institute	Early Phase 1	2017-01-01	2019-01-01	China
NCT01081223	Phase I/II Study To Test The Safety and Efficacy of TVI-Brain-1 As A Treatment For Recurrent Grade IV Glioma		Completed	Biological: Cancer vaccine plus immune adjuvant, plus activated white blood cells	Relative toxicity|Progression free survival|Immunogenicity|Overall survival	TVAX Biomedical	Phase 1| Phase 2	2010-04-01	2011-03-01	USA
NCT01290692	Study To Test the Safety and Efficacy of TVI-Brain-1 As A Treatment for Recurrent Grade IV Glioma		Completed	Biological: TVI-Brain-1	Progression Free Survival|Overall Survival|Quality of life|Toxicity|Time to progression|Objective response rate|Cancer immunogenicity	TVAX Biomedical	Phase 2	2011-06-01	2013-12-01	USA
NCT03576612	GMCI, Nivolumab, and Radiation Therapy in Treating Patients With Newly Diagnosed High-Grade Gliomas	GMCI	Active, not recruiting	Biological: AdV-tk|Drug: Valacyclovir|Radiation: Radiation|Drug: Temozolomide|Biological: Nivolumab|Other: Laboratory Biomarker Analysis	Incidence of adverse events|Overall survival (death)|Progression-free survival (progression)|Immune profiling - Tumor Tissue|Tumor mutation - Tumor Tissue|Peripheral blood mononuclear cells (PBMCs) in serum samples|Immune characterization as determined by Cytokines|Immune characterization as determined by Extracellular vesicles (EVs) proteins	Sidney Kimmel Comprehensive Cancer Center at Johns Hopkins|Advantagene, Inc.	Phase 1	2018-02-27	2021-02-28	USA
NCT02866747	A Study Evaluating the Association of Hypofractionated Stereotactic Radiation Therapy and Durvalumab for Patients With Recurrent Glioblastoma	STERIMGLI	Recruiting	Radiation: Hypofractionated stereotactic radiation therapy|Drug: Durvalumab	Phase I: Dose Limiting Toxicities (DLT) incidence|Phase II: Rate of patient without local progression of the irradiated tumor according to the Response Assessment in Neuro-Oncology (RANO) criteria at 6 months post randomization.|Phase I and II: Intracranial progression-free interval|Phase I and II: Overall survival|Phase I: Safety and tolerability according to the classification of the National C…	Institut Claudius Regaud|AstraZeneca	Phase 1| Phase 2	2017-01-17	2020-04-01	France
NCT02766699	A Study to Evaluate the Safety, Tolerability and Immunogenicity of EGFR(V)-EDV-Dox in Subjects With Recurrent Glioblastoma Multiforme (GBM)	CerebralEDV	Recruiting	Drug: EGFR(V)-EDV-Dox	Safety outcome measures: Adverse Events (AE's) graded according to CTCAE V.4.3, physical/neurologic examination, Karnofsky Performance Status (KPS), vital signs, echocardiogram, ECG, hematology, serum chemistry & urinalysis.|Efficacy outcome measure: Disease response will be measured by Magnetic Resonance Imaging (MRI) using Response Assessment in Neuro-Oncology (RANO).|Identification of a recomm…	Engeneic Pty Limited|Johns Hopkins University	Phase 1	2016-10-25	2019-02-01	USA
NCT02529072	Nivolumab With DC Vaccines for Recurrent Brain Tumors	AVERT	Active, not recruiting	Drug: nivolumab|Biological: DC	The safety of administering DC vaccines with nivolumab, as measured by the percentage of patients who experience unacceptable toxicity during combination treatment|Survival of subjects treated with any protocol treatment (i.e. nivolumab or DC vaccines).|Progression Free Survival (PFS) of subjects treated with any protocol treatment (i.e. nivolumab or DC vaccines).	Gary Archer Ph.D.|Bristol-Myers Squibb|Duke Cancer Institute|Duke University	Phase 1	2016-01-01	2017-09-15	USA
NCT01204684	Dendritic Cell Vaccine for Patients With Brain Tumors		Active, not recruiting	Biological: autologous tumor lysate-pulsed DC vaccination|Biological: Tumor lysate-pulsed DC vaccination+0.2% resiquimod|Biological: Tumor-lysate pulsed DC vaccination +adjuvant polyICLC	Most effective combination of DC vaccine components|Time to tumor progression and overall survival	Jonsson Comprehensive Cancer Center	Phase 2	2010-10-08	2018-10-01	USA
NCT00045968	Study of a Drug [DCVaxÂ®-L] to Treat Newly Diagnosed GBM Brain Cancer	GBM	Active, not recruiting	Drug: Dendritic cell immunotherapy	The primary objective of this study is to compare progression free survival from time of randomization between patients treated with DCVax-L and control patients.|The secondary objective is to compare overall survival and time to disease progression between DCVax-L treated and control patients.	Northwest Biotherapeutics	Phase 3	2006-12-01	2016-11-01	USA
NCT03344250	Phase I EGFR BATs in Newly Diagnosed Glioblastoma		Recruiting	Drug: EGFR BATs with SOC RT and TMZ	Maximum tolerated dose|Immune measures in blood- cellular phenotype|Immune measures in blood- interferon-Î³|Immune measures in blood- EliSpots|Immune measures in blood- anti-GBM cytotoxicity of peripheral blood mononuclear cells directed at GBM cell lines|Immune measures in blood- serum cytokine patterns|Immune measures in blood- anti-GBM antibodies|Clinical response|Survival|Response Rate|Correl…	University of Virginia	Phase 1	2018-03-01	2019-06-01	USA
NCT02798406	Combination Adenovirus + Pembrolizumab to Trigger Immune Virus Effects	CAPTIVE	Recruiting	Biological: DNX-2401|Biological: pembrolizumab	Objective response rate (ORR)|Overall survival (OS)|Time to tumor response|Duration of response	DNAtrix, Inc.|Merck Sharp & Dohme Corp.	Phase 2	2016-06-01	2019-12-01	USA
NCT02010606	Phase I Study of a Dendritic Cell Vaccine for Patients With Either Newly Diagnosed or Recurrent Glioblastoma		Active, not recruiting	Biological: Dendritic cell vaccination, in addition to standard temozolomide chemotherapy and involved field radiation therapy|Biological: Dendritic cell vaccination, with optional bevacizumab treatment for patients previously treated with bevacizumab	Assess safety and tolerability according to National Cancer Institute Common Toxicity Criteria for Adverse Events (NCI CTCAEs) Version 4.03|Assess the number of serious adverse events|Assess treatment-related toxicities|Evaluate Overall Survival (OS) and Progression-Free Survival (PFS)|Evaluate health-related quality of life parameters|Assess the overall response rate, defined as the percentage o…	Cedars-Sinai Medical Center	Phase 1	2013-12-01	2020-01-01	USA
NCT01103375	Erlotinib Hydrochloride and Isotretinoin in Treating Patients With Recurrent Malignant Glioma		Terminated	Drug: erlotinib hydrochloride|Drug: isotretinoin|Other: laboratory biomarker analysis|Genetic: protein expression analysis	Recommended phase II doses of erlotinib hydrochloride and isotretinoin|Toxicity as assessed by National Cancer Institute (NCI) Common Terminology Criteria for Adverse Events (CTCAE) v3.0|Progression-free survival|Overall survival|Response rates (complete or partial response)|EGFRvIII, PTEN, cyclin D1, cyclin E, and RARbeta1 expression in tumor samples	Wake Forest University Health Sciences|National Cancer Institute (NCI)	Phase 1	2010-05-01	2013-01-01	USA
NCT01967758	Phase I Study of Safety and Immunogenicity of ADU-623		Completed	Biological: Cohort 1|Biological: Cohort 2|Biological: Cohort 3|Drug: Antibiotics	Maximum Tolerated Dose|Tumor response based on magnetic resonance imaging (MRI) exam|Immune Response	Providence Health & Services|Aduro Biotech, Inc.	Phase 1	2014-01-08	2018-06-18	USA
NCT00730613	Cellular Adoptive Immunotherapy Using Genetically Modified T-Lymphocytes in Treating Patients With Recurrent or Refractory High-Grade Malignant Glioma		Completed	Biological: therapeutic autologous lymphocytes|Genetic: gene expression analysis|Other: laboratory biomarker analysis	Feasibility|Safety|Anti-tumor activity of adoptively transferred clones|Anti-IL 13 zetakine and anti-HyTK immune response in patients|Efficacy of ganciclovir for clone ablation (in the event of toxicity)	City of Hope Medical Center|National Cancer Institute (NCI)	Phase 1	2002-02-01	2011-08-01	USA
NCT02794883	Tremelimumab and Durvalumab in Combination or Alone in Treating Patients With Recurrent Malignant Glioma		Recruiting	Biological: Durvalumab|Other: Laboratory Biomarker Analysis|Procedure: Surgical Procedure|Biological: Tremelimumab	T-cell (immunologic) changes in blood|MRI changes|Incidence of Adverse Events|Overall survival|Time to progression	Northwestern University|AstraZeneca|MedImmune LLC|National Cancer Institute (NCI)	Phase 2	2016-09-01	2019-12-01	USA
NCT02502708	Study of the IDO Pathway Inhibitor, Indoximod, and Temozolomide for Pediatric Patients With Progressive Primary Malignant Brain Tumors		Recruiting	Drug: Indoximod|Drug: Temozolomide|Radiation: Conformal Radiation|Drug: Cyclophosphamide|Drug: Etoposide	Incidence of regimen limiting toxicities (RLTs)|Objective Response Rate|Safety and tolerability assessed by development of AEs and laboratory parameters of indoximod in combination with cyclophosphamide and etoposide.|Pharmacokinetics: Serum concentrations (Cmax/Steady State)|Safety and Tolerability of Indoximod combined with Temozolomide as assessed by incidence and severity of adverse events, d…	NewLink Genetics Corporation	Phase 1	2015-10-01	2019-03-01	USA
NCT00068510	Vaccine Therapy in Treating Patients With Malignant Glioma		Completed	Biological: therapeutic autologous dendritic cells	Dose Limiting Toxicity|Time to tumor progression, overall survival and cellular immune responses in brain tumor patients injected with tumor lysate pulsed dendritic cells	Jonsson Comprehensive Cancer Center|National Cancer Institute (NCI)	Phase 1	2003-06-01	2012-09-01	USA
NCT01522820	Vaccine Therapy With or Without Sirolimus in Treating Patients With NY-ESO-1 Expressing Solid Tumors		Completed	Biological: DEC-205/NY-ESO-1 Fusion Protein CDX-1401|Other: Laboratory Biomarker Analysis|Other: Pharmacological Study|Drug: Sirolimus	Incidence of adverse events in patients receiving the DEC-205/NY-ESO-1 fusion protein CDX-1401 with and without sirolimus, as evaluated according to the NCI CTCAE scale version 4.0|NY-ESO-1 specific cellular immunity|NY-ESO-1 specific humoral immunity	Roswell Park Cancer Institute|National Cancer Institute (NCI)	Phase 1	2012-03-01	2016-07-01	USA
NCT00004024	Biological Therapy Following Surgery and Radiation Therapy in Treating Patients With Primary or Recurrent Astrocytoma or Oligodendroglioma		Completed	Biological: aldesleukin|Biological: autologous tumor cell vaccine|Biological: muromonab-CD3|Biological: sargramostim|Biological: therapeutic autologous lymphocytes|Procedure: surgical procedure|Radiation: radiation therapy	Determine the efficacy of immunotherapy with irradiated autologous tumor cell vaccine and adoptive immunotherapy, in terms of time to progression and median and one-year survival, in patients with primary or recurrent malignant astrocytoma or oligodendroglioma|Determine the immunogenicity of malignant gliomas in patients treated with this regimen.	Barbara Ann Karmanos Cancer Institute|National Cancer Institute (NCI)	Phase 2	1997-06-01	2004-01-01	USA
NCT02149225	A Phase I Trial of Actively Personalized Peptide Vaccinations Plus Immunomodulators in Patients With Newly Diagnosed Glioblastoma Concurrent to First Line Temozolomide Maintenance TherapyStudy Start Date :October 2014Actual Primary Completion Date :June 2018Actual Study Completion Date :June 2018		Completed	Drug: APVAC1 vaccine plus Poly-ICLC and GM-CSF Drug: APVAC2 vaccine plus Poly-ICLC and GM-CSF	Safety profile of patient-tailored APVAC vaccines when administered with immunomodulators concurrent to TMZ cycles. Frequency of CD8 T cells specific for vaccinated APVAC peptides as measure of immunological response to and biological activity of the vaccine. To analyze whether vaccinations with APVAC drug products plus poly-ICLC and GM-CSF induce immune responses in the patients. Peripheral bloo…	immatics Biotechnologies GmbH|Biontech AG| University Hospital Tuebingen|BCN Peptides EU-funded GAPVAC Consortium	Phase 1	2014-10-01	2018-06-01	Denmark, Germany, Netherlands, Switzerland, Spain
NCT00766753	A Phase I/II Evaluation of Vaccination With Type 1 Dendritic Cells Pulsed With Multiple Peptides in the Treatment of HLA-A2 Positive Patients With Recurrent Malignant Gliomas		Completed	Biological: Dendritic vaccine pulsed with multiple peptides Biological: The first booster vaccine phase Biological: The second booster vaccine phase	1. Number of Participants Who Experienced Treatment-related Dose Limiting Toxicities (DLT)|Median Time To Progression	Frank Lieberman|Oncovir, Inc	Phase 1| Phase 2	2006-12-01	2016-06-01	USA
NCT00052715	Phase II Trial Of Poly-ICLC For Glioblastoma		Completed	Drug: poly ICLC	Overall Survival in Pts With Newly Diagnosed GBM	Sidney Kimmel Comprehensive Cancer Center at Johns Hopkins National Cancer Institute (NCI)	Phase 2	2002-10-23	2009-01-01	USA
NCT00262730	A Phase II Trial of Radiation Plus Temozolomide Followed by Adjuvant Temozolomide and Poly-ICLC in Patients With Newly Diagnosed Glioblastoma Multiforme		Completed	Drug: poly ICLC Drug: temozolomide Radiation: radiation therapy	Survival - survival time is defined from time of histological diagnosis to death occurrence	Sidney Kimmel Comprehensive Cancer Center at Johns Hopkins National Cancer Institute (NCI)	Phase 2	2006-01-01	2010-04-01	USA
NCT01808820	Dendritic Cell Vaccine For Malignant Glioma and Glioblastoma Multiforme in Adult and Pediatric Subjects		Active, not recruiting	Biological: Dendritic Cell Vaccine, Biological: Tumor Lysate Drug: Imiquimod Procedure: Leukapheresis	Number of Study Participants Experiencing Adverse Events	Macarena De La Fuente University of Miami	Phase 1	2013-08-21	2024-02-01	USA
NCT02078648	A Phase 1/2 Study of SL-701, a Subcutaneously Injected Multivalent Glioma-Associated Antigen Vaccine, in Adult Patients With Recurrent Glioblastoma Multiforme (GBM)		Completed	Biological: SL-701; poly-ICLC Drug: Bevacizumab	Characterize the safety and tolerability of SL-701[Estimate the percent of patients alive 12 months after the initiation of SL-701 (OS-12)[Estimate the objective response rate (ORR)	Stemline Therapeutics, Inc.	Phase 1| Phase 2	2014-05-01	2018-01-22	USA
NCT00190424	Multicentric Randomized Phase 2. Immunotherapy With CpG-ODN in Malignant Glioblastoma		Completed	Drug: CpG-ODN	Survival	Assistance Publique - Hôpitaux de Paris	Phase 2	2005-09-01	2010-10-01	France
